# Supplementary material for: Integrated Microbiome and Metabolomics Analysis Reveals Altered Aggressive Behaviors in Broiler Chickens Showing Different Tonic Immobility
Source: Animals (Basel). 2025 Feb 19;15(4):601. doi: 10.3390/ani15040601 (PMC11851396; doi:10.3390/ani15040601)
Supplement: Supplementary file 1 [file animals-15-00601-s001.zip]

Archive with 1 entries (1 files):
- animals-3451855-supplementary.pdf
